# Supplementary material for: Misnomers in Dermatology and Other Medical Specialties—How to Deal with Science Fiction?
Source: J Clin Med. 2026 May 8;15(10):3608. doi: 10.3390/jcm15103608 (PMC13207726; doi:10.3390/jcm15103608)
Supplement: Supplementary file 1 [file jcm-15-03608-s001.zip]

Archive with 1 entries (1 files):
- jcm-4248215-supplementary.pdf
